# Supplementary material for: FMRP, FXR1 protein and Dlg4 mRNA, which are associated with fragile X syndrome, are involved in the ubiquitin–proteasome system
Source: Sci Rep. 2023 Feb 2;13:1956. doi: 10.1038/s41598-023-29152-4 (PMC9894842; doi:10.1038/s41598-023-29152-4)
Supplement: Supplementary file 2 — Supplementary Information 2. [file 41598_2023_29152_MOESM2_ESM.xlsx]

## Sheet: S1_Synthetic Oligos 
Supplementary Table 1. Sequences of synthetic DNA oligonucleotides.
Name	Strand*	sequences (5'--3')
For plasmid construction:
gFmr1	SS	CACCGTTGGTGGTTAGCTAAAGTG
	AS	AAACCACTTTAGCTAACCACCAAC
For screening:
musFmr1-F	F	CCGTGAGTTCTCAAGTTGTTTCCA
musFmr1-R	R	GGGATTAAGGGAATGGATCACCAT
For qPCR:
EGFP-F1	F	ACGTAAACGGCCACAAGTTC
EGFP-R1	R	AAGTCGTGCTGCTTCATGTG
Prnp-F	F	ATGGCGAACCTTGGCTACTG
Prnp-R	R	CCTGAGGTGGGTAACGGTTG
* SS: sense strand, AS: antisense strand, F: forward, R: reverse
The gFmr1-SS and -AS oligonucleotides were annealed and inserted into the pX330-U6-Chimeric_BB-CBh-hSpCas9 plasmid.
The musFmr1-F and gFmr1-AS oligonucleotides or the musFmr1-R and gFmr1-SS oligonucleotides were used as PCR primers for screening FMRP-deficient cells.
