# Supplementary material for: FMRP, FXR1 protein and Dlg4 mRNA, which are associated with fragile X syndrome, are involved in the ubiquitin–proteasome system
Source: Sci Rep. 2023 Feb 2;13:1956. doi: 10.1038/s41598-023-29152-4 (PMC9894842; doi:10.1038/s41598-023-29152-4)
Supplement: Supplementary file 3 — Supplementary Information 3. [file 41598_2023_29152_MOESM3_ESM.xlsx]

## Sheet: S2_siRNA
Supplementary Table 2. Sequences of siRNAs
Name	Strand*	Sequences (5'--3')
siCont	SS	UUCUCCGAACGUGUCACGUUU
	AS	ACGUGACACGUUCGGAGAAUU
siFMR1#1	SS	GGUUAUAAUAAAGAUAUAAUU
	AS	UUAUAUCUUUAUUAUAACCUU
siFMR1#2	SS	GAGUUUUAUGUGAUAGAAUAUU
	AS	UAUUCUAUCACAUAAAACUCUU
siDLG4#1	SS	GGAGAUAAUAGCAUCUACCA
	AS	ACGUAGAUGCUAUUAUCUCCUU
siDLG4#2	SS	CAGCUUUGAAGAGAUCUAUUU
	AS	AUAGAUCUCUUCAAAGCUGUU
siPRNP	SS	CAGUACAGCAACCAGAACAAUU
	AS	UUGUUCUGGUUGCUGUACUGUU
siATF4	SS	AUCCAUUUUCUCCAACAUCCUU
	AS	GGAUGUUGGAGAAAAUGGAUUU
* SS: sense strand, AS: antisense strand
