# Supplementary material for: FMRP, FXR1 protein and Dlg4 mRNA, which are associated with fragile X syndrome, are involved in the ubiquitin–proteasome system
Source: Sci Rep. 2023 Feb 2;13:1956. doi: 10.1038/s41598-023-29152-4 (PMC9894842; doi:10.1038/s41598-023-29152-4)
Supplement: Supplementary file 4 — Supplementary Information 4. [file 41598_2023_29152_MOESM4_ESM.xlsx]

## Sheet: Figure 1a
														1		GFP	Gapdh	GFP/Gapdh	GFP/Gapdh(siCont=1)
															siCont	2965.46	2636.33	1.12484	1
															siDLG4	2290.59	3457.94	0.662414	0.588894
															siFXR1	1374.66	3012.15	0.456373	0.405721
															siFMR1	2951.53	3541.01	0.833527	0.741015
														2		GFP	Gapdh	GFP/Gapdh	GFP/Gapdh(siCont=1)
															siCont	1866.93	2538.12	0.735555	1
															siDLG4	1295.07	2665.61	0.485842	0.660511
															siFXR1	833.217	2596.19	0.320939	0.436322
															siFMR1	3000.23	2784.01	1.07766	1.4651
														3		GFP	Gapdh	GFP/Gapdh	GFP/Gapdh(siCont=1)
															siCont	4130.67	2153.83	1.91783	1
															siDLG4	4553.83	3114.53	1.46212	0.762386
															siFXR1	1788.13	3117.9	0.573506	0.299039
															siFMR1	4939.67	2904.86	1.70048	0.886673
															siCont	siDLG4	siFXR1	siFMR1
														1	1	0.588894	0.405721	0.741015
														2	1	0.660511	0.436322	1.4651
														3	1	0.762386	0.299039	0.886673
														mean	1	0.670597	0.380361	1.03093
														SEM	0	0.0503361	0.0416091	0.221121

## Sheet: Figure 1b
Well	Sample Name	Target Name	Task	Reporter	Quencher	Cт	Cт Mean	Cт SD	Automatic Ct Threshold	Ct Threshold	Automatic Baseline	Baseline Start	Baseline End	Tm1
A1	siCont	Gapdh	UNKNOWN	SYBR	None	17.2314	17.2285	0.0084537	TRUE	1.38793	TRUE	3	9	81.5461
A2	siCont	Gapdh	UNKNOWN	SYBR	None	17.219	17.2285	0.0084537	TRUE	1.38793	TRUE	3	9	81.5461
A3	siCont	Gapdh	UNKNOWN	SYBR	None	17.2351	17.2285	0.0084537	TRUE	1.38793	TRUE	3	9	81.5416
A4	siCont	Egfp	UNKNOWN	SYBR	None	18.9375	18.9529	0.0181746	TRUE	2.75328	TRUE	3	9	86.4614
A5	siCont	Egfp	UNKNOWN	SYBR	None	18.9481	18.9529	0.0181746	TRUE	2.75328	TRUE	3	9	86.6122
A6	siCont	Egfp	UNKNOWN	SYBR	None	18.9729	18.9529	0.0181746	TRUE	2.75328	TRUE	3	9	86.6122
B1	siDLG4	Gapdh	UNKNOWN	SYBR	None	16.9475	16.9402	0.0305702	TRUE	1.38793	TRUE	3	9	81.397
B2	siDLG4	Gapdh	UNKNOWN	SYBR	None	16.9665	16.9402	0.0305702	TRUE	1.38793	TRUE	3	9	81.397
B3	siDLG4	Gapdh	UNKNOWN	SYBR	None	16.9066	16.9402	0.0305702	TRUE	1.38793	TRUE	3	9	81.3926
B4	siDLG4	Egfp	UNKNOWN	SYBR	None	18.2098	18.2595	0.0629823	TRUE	2.75328	TRUE	3	9	86.4614
B5	siDLG4	Egfp	UNKNOWN	SYBR	None	18.3303	18.2595	0.0629823	TRUE	2.75328	TRUE	3	9	86.6122
B6	siDLG4	Egfp	UNKNOWN	SYBR	None	18.2382	18.2595	0.0629823	TRUE	2.75328	TRUE	3	9	86.6122
C1	siFXR1	Gapdh	UNKNOWN	SYBR	None	17.0925	17.0592	0.0589825	TRUE	1.38793	TRUE	3	9	81.397
C2	siFXR1	Gapdh	UNKNOWN	SYBR	None	17.0941	17.0592	0.0589825	TRUE	1.38793	TRUE	3	9	81.397
C3	siFXR1	Gapdh	UNKNOWN	SYBR	None	16.9911	17.0592	0.0589825	TRUE	1.38793	TRUE	3	9	81.3926
C4	siFXR1	Egfp	UNKNOWN	SYBR	None	18.6471	18.6799	0.0340268	TRUE	2.75328	TRUE	3	9	86.4614
C5	siFXR1	Egfp	UNKNOWN	SYBR	None	18.6777	18.6799	0.0340268	TRUE	2.75328	TRUE	3	9	86.6122
C6	siFXR1	Egfp	UNKNOWN	SYBR	None	18.715	18.6799	0.0340268	TRUE	2.75328	TRUE	3	9	86.6122
D1	siFMR1	Gapdh	UNKNOWN	SYBR	None	17.0914	17.0788	0.0237942	TRUE	1.38793	TRUE	3	9	81.397
D2	siFMR1	Gapdh	UNKNOWN	SYBR	None	17.0937	17.0788	0.0237942	TRUE	1.38793	TRUE	3	9	81.397
D3	siFMR1	Gapdh	UNKNOWN	SYBR	None	17.0514	17.0788	0.0237942	TRUE	1.38793	TRUE	3	9	81.3926
D4	siFMR1	Egfp	UNKNOWN	SYBR	None	18.103	18.1517	0.0435567	TRUE	2.75328	TRUE	3	9	86.4614
D5	siFMR1	Egfp	UNKNOWN	SYBR	None	18.1869	18.1517	0.0435567	TRUE	2.75328	TRUE	3	9	86.6122
D6	siFMR1	Egfp	UNKNOWN	SYBR	None	18.1653	18.1517	0.0435567	TRUE	2.75328	TRUE	3	8	86.6122
Sample Name	Target Name	Cт	Cт Mean	Cт SD	Automatic Ct Threshold	Ct Threshold	Automatic Baseline	Baseline Start	Baseline End	Tm1
siCont	Gapdh	17.2314	17.2285	0.0084537	TRUE	1.38793	TRUE	3	9	81.5461
siCont	Gapdh	17.219	17.2285	0.0084537	TRUE	1.38793	TRUE	3	9	81.5461
siCont	Gapdh	17.2351	17.2285	0.0084537	TRUE	1.38793	TRUE	3	9	81.5416
siDLG4	Gapdh	16.9475	16.9402	0.0305702	TRUE	1.38793	TRUE	3	9	81.397
siDLG4	Gapdh	16.9665	16.9402	0.0305702	TRUE	1.38793	TRUE	3	9	81.397
siDLG4	Gapdh	16.9066	16.9402	0.0305702	TRUE	1.38793	TRUE	3	9	81.3926
siFXR1	Gapdh	17.0925	17.0592	0.0589825	TRUE	1.38793	TRUE	3	9	81.397
siFXR1	Gapdh	17.0941	17.0592	0.0589825	TRUE	1.38793	TRUE	3	9	81.397
siFXR1	Gapdh	16.9911	17.0592	0.0589825	TRUE	1.38793	TRUE	3	9	81.3926
siFMR1	Gapdh	17.0914	17.0788	0.0237942	TRUE	1.38793	TRUE	3	9	81.397
siFMR1	Gapdh	17.0937	17.0788	0.0237942	TRUE	1.38793	TRUE	3	9	81.397
siFMR1	Gapdh	17.0514	17.0788	0.0237942	TRUE	1.38793	TRUE	3	9	81.3926
siCont	Egfp	18.9375	18.9529	0.0181746	TRUE	2.75328	TRUE	3	9	86.4614
siCont	Egfp	18.9481	18.9529	0.0181746	TRUE	2.75328	TRUE	3	9	86.6122
siCont	Egfp	18.9729	18.9529	0.0181746	TRUE	2.75328	TRUE	3	9	86.6122
siDLG4	Egfp	18.2098	18.2595	0.0629823	TRUE	2.75328	TRUE	3	9	86.4614
siDLG4	Egfp	18.3303	18.2595	0.0629823	TRUE	2.75328	TRUE	3	9	86.6122
siDLG4	Egfp	18.2382	18.2595	0.0629823	TRUE	2.75328	TRUE	3	9	86.6122
siFXR1	Egfp	18.6471	18.6799	0.0340268	TRUE	2.75328	TRUE	3	9	86.4614
siFXR1	Egfp	18.6777	18.6799	0.0340268	TRUE	2.75328	TRUE	3	9	86.6122
siFXR1	Egfp	18.715	18.6799	0.0340268	TRUE	2.75328	TRUE	3	9	86.6122
siFMR1	Egfp	18.103	18.1517	0.0435567	TRUE	2.75328	TRUE	3	9	86.4614
siFMR1	Egfp	18.1869	18.1517	0.0435567	TRUE	2.75328	TRUE	3	9	86.6122
siFMR1	Egfp	18.1653	18.1517	0.0435567	TRUE	2.75328	TRUE	3	8	86.6122
	Gapdh		Egfp
Sample Name	Cт	Cт Mean	Cт	ΔCt(Egfp-Gapdh)	ΔCт Mean	ΔCт SEM	ΔΔ(sicont-siRNA)	2^ΔΔ(sicont-siX)	2^ΔΔ(sicont-siX) Mean	2^ΔΔ(sicont-siX) SEM
siCont	17.2314	17.2285	18.9375	1.70903	1.72436	0.0104931	0.0153249	1.01068	1.00005	0.00725676
siCont	17.219	17.2285	18.9481	1.7196	1.72436	0.0104931	0.00475438	1.0033	1.00005	0.00725676
siCont	17.2351	17.2285	18.9729	1.74444	1.72436	0.0104931	-0.0200793	0.986178	1.00005	0.00725676
siDLG4	16.9475	16.9402	18.2098	1.26965	1.31927	0.0363629	0.454711	1.37051	1.32501	0.0330605
siDLG4	16.9665	16.9402	18.3303	1.39013	1.31927	0.0363629	0.334234	1.26071	1.32501	0.0330605
siDLG4	16.9066	16.9402	18.2382	1.29804	1.31927	0.0363629	0.426318	1.3438	1.32501	0.0330605
siFXR1	17.0925	17.0592	18.6471	1.58782	1.62068	0.0196454	0.136543	1.09927	1.07471	0.0146167
siFXR1	17.0941	17.0592	18.6777	1.61847	1.62068	0.0196454	0.105892	1.07616	1.07471	0.0146167
siFXR1	16.9911	17.0592	18.715	1.65576	1.62068	0.0196454	0.0685972	1.0487	1.07471	0.0146167
siFMR1	17.0914	17.0788	18.103	1.02417	1.0729	0.0251474	0.700193	1.62472	1.57123	0.027559
siFMR1	17.0937	17.0788	18.1869	1.10803	1.0729	0.0251474	0.616325	1.53296	1.57123	0.027559
siFMR1	17.0514	17.0788	18.1653	1.0865	1.0729	0.0251474	0.637859	1.55602	1.57123	0.027559
	Egfp mRNA level (mean of siCont = 1)
	siCont	siDLG4	siFXR1	siFMR1
	1.01068	1.37051	1.09927	1.62472
	1.0033	1.26071	1.07616	1.53296
	0.986178	1.3438	1.0487	1.55602
mean	1.00005	1.32501	1.07471	1.57123
SEM	0.00725676	0.0330605	0.0146167	0.027559

## Sheet: Figure 1c
Label	siCont	siDLG4	siFXR1	siFMR1		NonLabel				total DNA	siCont	siDLG4	siFXR1	siFMR1
	13264	13319	13350	13300		838					46893	49327	47440	46089
	13767	14013	13138	13001		865					48274	47229	47027	49676
	13175	13187	12308	13604		mean					47828	51536	49853	52197
						851.5
										background of total DNA	siCont	siDLG4	siFXR1	siFMR1
											13839	14767	14288	14847
											14096	14558	14832	14352
											14278	14777	14207	14585
	Fluorescence of Label										Total cell
Label - mean of NonLabel	siCont	siDLG4	siFXR1	siFMR1						total DNA-background	siCont	siDLG4	siFXR1	siFMR1
	12412.5	12467.5	12498.5	12448.5							33054	34560	33152	31242
	12915.5	13161.5	12286.5	12149.5							34178	32671	32195	35324
	12323.5	12335.5	11456.5	12752.5							33550	36759	35646	37612
	Fluorescence of Label / Total cell
	siCont	siDLG4	siFXR1	siFMR1
	0.375522	0.360749	0.377006	0.398454
	0.377889	0.40285	0.381628	0.343945
	0.367317	0.335578	0.321397	0.339054
mean	0.373576	0.366392	0.36001	0.360484
	Fluorescence of Label / Total cell
mean of siCont = 1	siCont	siDLG4	siFXR1	siFMR1
	1.00521	0.965665	1.00918	1.06659
	1.01155	1.07836	1.02155	0.920681
	0.983246	0.898284	0.860324	0.90759
mean	1	0.98077	0.963686	0.964955
SEM	0.00857425	0.0525291	0.0518041	0.0509597

## Sheet: Figure 2a
24 h
Well ID	Name	Well	Conc/Dil	[Concentration]	Count	Mean	Std Dev	CV (%)
BLK	BLANK	A1		0	0
SPL1	siFMR1	A2	500	5.441	3	5.261	0.234	4.456
SPL1	siFMR1	A3	500	5.347
SPL1	siFMR1	G3	500	4.996
SPL2	siCont	B2	500	3.732	3	3.788	0.226	5.954
SPL2	siCont	B3	500	4.037
SPL2	siCont	F2	500	3.597
SPL3	siDLG4	C2	500	4.229	3	4.275	0.291	6.813
SPL3	siDLG4	C3	500	4.586
SPL3	siDLG4	G2	500	4.009
SPL4	siFXR1	D2	500	4.215	3	4.4	0.211	4.805
SPL4	siFXR1	D3	500	4.63
SPL4	siFXR1	F3	500	4.354
STD1	standard (0.156 units/mL)	B1	0.156	0.145	0
STD2	standard (0.313 units/mL)	C1	0.313	0.281	0
STD3	standard (0.625 units/mL)	D1	0.625	0.674	0
STD4	standard (1.25 units/mL)	E1	1.25	1.246	0
STD5	standard (2.5 units/mL)	F1	2.5	2.499	0
STD6	standard (5 units/mL)	G1	5	4.989	0
STD7	standard (10 units/mL)	H1	10	10.001	0
		24 h	siCont	siDLG4	siFXR1	siFMR1
			3.732	4.229	4.215	5.441
			4.037	4.586	4.63	5.347
			3.597	4.009	4.354	4.996
			siCont	siDLG4	siFXR1	siFMR1
		mean	3.78867	4.27467	4.39967	5.26133
		SEM	0.130139	0.168123	0.121957	0.135413
		mean of siCont = 1	siCont	siDLG4	siFXR1	siFMR1
			0.985043	1.11622	1.11253	1.43613
			1.06555	1.21045	1.22207	1.41131
			0.949411	1.05816	1.14922	1.31867
		mean	1	1.12828	1.16127	1.3887
		SEM	0.0343495	0.0443753	0.0321899	0.0357417
48 h
Well ID	Name	Well	Conc/Dil	[Concentration]	Count	Mean	Std Dev	CV (%)
BLK	BLANK	A1		0	0
SPL1	siCont	A2	500	2.266	3	2.001	0.229	11.47
SPL1	siCont	E2	500	1.866
SPL1	siCont	A3	500	1.87
SPL2	siDLG4	B2	500	2.845	3	2.788	0.059	2.102
SPL2	siDLG4	F2	500	2.792
SPL2	siDLG4	B3	500	2.728
SPL3	siFXR1	C2	500	1.821	3	1.88	0.12	6.374
SPL3	siFXR1	G2	500	1.801
SPL3	siFXR1	C3	500	2.018
SPL4	siFMR1	D2	500	2.547	3	2.526	0.054	2.15
SPL4	siFMR1	H2	500	2.464
SPL4	siFMR1	D3	500	2.566
STD1	standard (0.156 units/mL)	B1	0.156	0.058	0
STD2	standard (0.313 units/mL)	C1	0.313	0.283	0
STD3	standard (0.625 units/mL)	D1	0.625	0.668	0
STD4	standard (1.25 units/mL)	E1	1.25	1.326	0
STD5	standard (2.5 units/mL)	F1	2.5	2.493	0
STD6	standard (5 units/mL)	G1	5	4.965	0
STD7	standard (10 units/mL)	H1	10	10.005	0
		48 h	siCont	siDLG4	siFXR1	siFMR1
			2.266	2.845	1.821	2.547
			1.866	2.792	1.801	2.464
			1.87	2.728	2.018	2.566
			siCont	siDLG4	siFXR1	siFMR1
		mean	2.00067	2.78833	1.88	2.52567
		SEM	0.132672	0.0338247	0.0692411	0.0313174
		mean of siCont = 1	siCont	siDLG4	siFXR1	siFMR1
			1.13262	1.42203	0.910197	1.27308
			0.932689	1.39553	0.9002	1.23159
			0.934688	1.36355	1.00866	1.28257
		mean	1	1.3937	0.939687	1.26241
		SEM	0.0663137	0.0169067	0.034609	0.0156535

## Sheet: Figure 2b
	siControl	siControl	siControl	siControl			UbL-Resin - Control-Resin							siDLG4	siDLG4	siDLG4	siDLG4			UbL-Resin - Control-Resin							UbL-Resin	UbL-Resin	UbL-Resin	Control-Resin			UbL-Resin - Control-Resin							UbL-Resin	UbL-Resin	UbL-Resin	Control-Resin			UbL-Resin - Control-Resin
Time	UbL-Resin	UbL-Resin	UbL-Resin	Control-Resin		Time	siControl	siControl	siControl	mean	SEM		Time	UbL-Resin	UbL-Resin	UbL-Resin	Control-Resin		Time	siDLG4	siDLG4	siDLG4	mean	SEM		Time	siFXR1	siFXR1	siFXR1	siFXR1		Time	siFXR1	siFXR1	siFXR1	mean	SEM		Time	siFMR1	siFMR1	siFMR1	siFMR1		Time	siFMR1	siFMR1	siFMR1	mean
0	752	680	594	351		0	401	329	243	324.333	45.6703		0	691	682	593	349		0	342	333	244	306.333	31.2748		0	730	751	652	322		0	408	429	330	389	30.1164		0	790	752	693	323		0	467	429	370	422
5	1985	1900	1662	336		5	1649	1564	1326	1513	96.6661		5	1922	1981	1692	300		5	1622	1681	1392	1565	88.1608		5	2297	2253	2346	297		5	2000	1956	2049	2001.67	26.8597		5	2355	2587	2369	319		5	2036	2268	2050	2118
10	3136	2963	2692	332		10	2804	2631	2360	2598.33	129.208		10	2867	3141	2766	317		10	2550	2824	2449	2607.67	112.027		10	3632	3580	3423	290		10	3342	3290	3133	3255	62.8198		10	3803	3945	4042	303		10	3500	3642	3739	3627
15	4156	3791	3420	338		15	3818	3453	3082	3451	212.467		15	3635	4172	3578	309		15	3326	3863	3269	3486	189.217		15	4844	4710	4544	304		15	4540	4406	4240	4395.33	86.7666		15	4900	5075	5441	306		15	4594	4769	5135	4832.67
20	5070	4636	4098	329		20	4741	4307	3769	4272.33	281.127		20	4415	5454	4267	303		20	4112	5151	3964	4409	373.452		20	5808	5719	5737	317		20	5491	5402	5420	5437.67	27.1682		20	5870	6075	6712	323		20	5547	5752	6389	5896
25	5972	5893	5086	329		25	5643	5564	4757	5321.33	283.087		25	5484	6631	5085	324		25	5160	6307	4761	5409.33	463.377		25	6881	6800	7043	315		25	6566	6485	6728	6593	71.4353		25	6764	7039	7821	316		25	6448	6723	7505	6892
30	7745	7078	6080	341		30	7404	6737	5739	6626.67	483.8		30	6475	7223	6207	319		30	6156	6904	5888	6316	304.009		30	8304	7986	8348	328		30	7976	7658	8020	7884.67	114.043		30	7839	8060	8911	325		30	7514	7735	8586	7945
35	8445	7574	6742	334		35	8111	7240	6408	7253	491.657		35	6979	7781	6969	322		35	6657	7459	6647	6921	269.015		35	9846	8957	9208	323		35	9523	8634	8885	9014	264.614		35	8956	9010	10065	322		35	8634	8688	9743	9021.67
40	8856	8127	7195	336		40	8520	7791	6859	7723.33	480.682		40	7473	8277	7368	316		40	7157	7961	7052	7390	287.105		40	10568	9617	9916	332		40	10236	9285	9584	9701.67	280.763		40	9547	9713	11063	325		40	9222	9388	10738	9782.67
45	9276	8713	7778	325		45	8951	8388	7453	8264	436.857		45	7960	8798	7799	318		45	7642	8480	7481	7867.67	309.674		45	10891	10314	10553	320		45	10571	9994	10233	10266	167.381		45	10055	10585	11829	319		45	9736	10266	11510	10504
50	9864	9329	8317	338		50	9526	8991	7979	8832	453.602		50	8626	9511	8338	329		50	8297	9182	8009	8496	352.932		50	11577	10947	11328	325		50	11252	10622	11003	10959	183.191		50	10798	11411	12809	322		50	10476	11089	12487	11350.7
55	10606	10090	8904	328		55	10278	9762	8576	9538.67	503.855		55	9237	10188	8994	322		55	8915	9866	8672	9151	364.317		55	12438	11614	11989	326		55	12112	11288	11663	11687.7	238.188		55	11707	12185	13842	332		55	11375	11853	13510	12246
60	11398	10446	9399	340		60	11058	10106	9059	10074.3	577.279		60	9906	10783	9602	319		60	9587	10464	9283	9778	354.048		60	13100	12309	12788	337		60	12763	11972	12451	12395.3	230.032		60	12496	13080	14692	321		60	12175	12759	14371	13101.7
65	12133	11160	10038	344		65	11789	10816	9694	10766.3	605.284		65	10543	11427	10224	322		65	10221	11105	9902	10409.3	359.817		65	14091	12994	13565	339		65	13752	12655	13226	13211	316.765		65	13355	13900	15725	331		65	13024	13569	15394	13995.7
70	12894	11800	10566	349		70	12545	11451	10217	11404.3	672.441		70	11155	12153	10769	329		70	10826	11824	10440	11030	412.341		70	14851	13699	14283	325		70	14526	13374	13958	13952.7	332.564		70	14278	14720	16584	339		70	13939	14381	16245	14855
75	13605	12529	11144	336		75	13269	12193	10808	12090	712.294		75	11690	12840	11425	327		75	11363	12513	11098	11658	434.291		75	15765	14344	14999	332		75	15433	14012	14667	14704	410.624		75	15188	15565	17518	326		75	14862	15239	17192	15764.3
80	14207	13195	11644	331		80	13876	12864	11313	12684.3	745.308		80	12325	13342	12034	321		80	12004	13021	11713	12246	396.501		80	16522	15039	15666	331		80	16191	14708	15335	15411.3	429.803		80	16042	16347	18353	332		80	15710	16015	18021	16582
85	15050	13835	12376	335		85	14715	13500	12041	13418.7	772.988		85	12977	14135	12632	334		85	12643	13801	12298	12914	454.545		85	17444	15769	16542	338		85	17106	15431	16204	16247	484.009		85	16992	17249	19270	313		85	16679	16936	18957	17524
90	15725	14484	12901	351		90	15374	14133	12550	14019	817.209		90	13688	14795	13245	320		90	13368	14475	12925	13589.3	460.929		90	18289	16528	17327	339		90	17950	16189	16988	17042.3	509.082		90	17840	18107	19995	327		90	17513	17780	19668	18320.3
95	16547	15154	13523	340		95	16207	14814	13183	14734.7	873.854		95	14187	15307	13822	330		95	13857	14977	13492	14108.7	446.769		95	19257	17286	18153	330		95	18927	16956	17823	17902	570.348		95	18709	18835	20972	335		95	18374	18500	20637	19170.3
100	17175	15821	13903	345		100	16830	15476	13558	15288	949.211		100	14831	16006	14507	341		100	14490	15665	14166	14773.7	455.375		100	19976	17947	18997	325		100	19651	17622	18672	18648.3	585.841		100	19565	19735	21714	338		100	19227	19397	21376	20000
105	17944	16279	14545	335		105	17609	15944	14210	15921	981.274		105	15452	16547	15001	339		105	15113	16208	14662	15327.7	459.017		105	20782	18729	19483	343		105	20439	18386	19140	19321.7	599.57		105	20307	20343	22335	332		105	19975	20011	22003	20663
110	18710	17013	15200	350		110	18360	16663	14850	16624.3	1013.43		110	16054	17387	15715	327		110	15727	17060	15388	16058.3	510.305		110	21458	19558	20177	338		110	21120	19220	19839	20059.7	559.47		110	21397	21390	23511	316		110	21081	21074	23195	21783.3
115	19202	17591	15718	353		115	18849	17238	15365	17150.7	1006.69		115	16662	17801	16155	322		115	16340	17479	15833	16550.7	486.694		115	22393	20081	21143	335		115	22058	19746	20808	20870.7	668.152		115	22062	22183	24262	336		115	21726	21847	23926	22499.7
120	19754	18113	16352	338		120	19416	17775	16014	17735	982.276		120	17200	18535	16881	315		120	16885	18220	16566	17223.7	506.606		120	23277	20892	21734	352		120	22925	20540	21382	21615.7	698.333		120	22908	22843	25088	335		120	22573	22508	24753	23278
[truncated: 1 more columns]

## Sheet: Figure 2d
Well ID	Name	Well	Conc/Dil	Delta	[Concentration]	[Concentration] x Dil	Mean	Std Dev	CV (%)
BLK	Blank (0 ng/mL)	A1		0	<0.000
SPL1	siCont Rm-	A2	5	0.206	4.752	23.758	22.55	1.047	4.644
	siCont Rm-	A3	5	0.192	4.38	21.898
	siCont Rm-	A4	5	0.193	4.399	21.994
SPL2	siCont Rm+	B2	5	0.044	<0.000	0	0	0	0
	siCont Rm+	B3	5	0.021	<0.000	0
	siCont Rm+	B4	5	0.022	<0.000	0
SPL3	siDLG4 Rm-	C2	5	0.441	10.711	53.556	57.373	3.682	6.417
	siDLG4 Rm-	C3	5	0.5	12.18	60.902
	siDLG4 Rm-	C4	5	0.474	11.532	57.66
SPL4	siDLG4 Rm+	D2	5	0.063	<0.000	0	0.408	0.707	173.284
	siDLG4 Rm+	D3	5	0.059	<0.000	0
	siDLG4 Rm+	D4	5	0.067	0.245	1.225
SPL5	siFXR1 Rm-	E2	5	1.544	42.016	210.078	201.109	18.764	9.33
	siFXR1 Rm-	E3	5	1.365	35.909	179.544
	siFXR1 Rm-	E4	5	1.564	42.741	213.706
SPL6	siFXR1 Rm+	F2	5	0.141	2.908	14.538	13.36	1.106	8.279
	siFXR1 Rm+	F3	5	0.127	2.469	12.344
	siFXR1 Rm+	F4	5	0.132	2.64	13.198
SPL7	siFMR1 Rm-	G2	5	0.479	11.665	58.323	56.595	2.327	4.112
	siFMR1 Rm-	G3	5	0.473	11.503	57.513
	siFMR1 Rm-	G4	5	0.444	10.79	53.949
SPL8	siFMR1 Rm+	H2	5	0.044	<0.000	0	0	0	0
	siFMR1 Rm+	H3	5	0.035	<0.000	0
	siFMR1 Rm+	H4	5	0.056	<0.000	0
STD1	Standard Sol. (1.5 ng/mL)	B1		0.067	0.251
STD2	Standard Sol. (3 ng/mL)	C1		0.145	3.046
STD3	Standard Sol. (6 ng/mL)	D1		0.286	6.865
STD4	Standard Sol. (12 ng/mL)	E1		0.519	12.642
STD5	Standard Sol. (24 ng/mL)	F1		0.975	24.317
STD6	Standard Sol. (48 ng/mL)	G1		1.615	44.644
STD7	Standard Sol. (96 ng/mL)	H1		2.597	>100.725
		siCont Rm-	siCont Rm+	siDLG4 Rm-	siDLG4 Rm+	siFXR1 Rm-	siFXR1 Rm+	siFMR1 Rm-	siFMR1 Rm+
		23.758	0	53.556	0	210.078	14.538	58.323	0
		21.898	0	60.902	0	179.544	12.344	57.513	0
		21.994	0	57.66	1.225	213.706	13.198	53.949	0
	mean	22.55	0	57.3727	0.408333	201.109	13.36	56.595	0
	SEM	0.604635	0	2.12547	0.408333	10.8334	0.638512	1.3435	0
	mean of siCont Rm- = 1	siCont Rm-	siCont Rm+	siDLG4 Rm-	siDLG4 Rm+	siFXR1 Rm-	siFXR1 Rm+	siFMR1 Rm-	siFMR1 Rm+
		1.05357	0	2.37499	0	9.3161	0.644701	2.58639	0
		0.971086	0	2.70075	0	7.96204	0.547406	2.55047	0
		0.975344	0	2.55698	0.0543237	9.47698	0.585277	2.39242	0
	mean	1	0	2.54424	0.0181079	8.91837	0.592461	2.50976	0
	SEM	0.0268131	0	0.0942558	0.0181079	0.480417	0.0283154	0.0595789	0

## Sheet: Figure 3
Well	Sample Name	Target Name	Task	Reporter	Quencher	Cт	Cт Mean	Cт SD	Quantity	Quantity Mean	Quantity SD	Automatic Ct Threshold	Ct Threshold	Automatic Baseline	Baseline Start	Baseline End	Tm1	Tm2	Tm3	Comments	HIGHSD	NOAMP	EXPFAIL	MTP
E1	Growth IgG control	Dlg4	UNKNOWN	SYBR	None	35.2265	35.3075	0.948371				TRUE	0.952968	TRUE	3	28	81.9953				Y	N	N	N
E2	Growth IgG control	Dlg4	UNKNOWN	SYBR	None	36.2938	35.3075	0.948371				TRUE	0.952968	TRUE	3	29	81.8462				Y	N	N	N
E3	Growth IgG control	Dlg4	UNKNOWN	SYBR	None	34.4023	35.3075	0.948371				TRUE	0.952968	TRUE	3	27	81.9943				Y	N	N	N
F1	Growth Fxr1 IP	Dlg4	UNKNOWN	SYBR	None	34.2976	34.0737	0.329338				TRUE	0.952968	TRUE	3	27	81.8462				N	N	N	N
F2	Growth Fxr1 IP	Dlg4	UNKNOWN	SYBR	None	34.228	34.0737	0.329338				TRUE	0.952968	TRUE	3	27	81.8462				N	N	N	N
F3	Growth Fxr1 IP	Dlg4	UNKNOWN	SYBR	None	33.6956	34.0737	0.329338				TRUE	0.952968	TRUE	3	26	81.9943				N	N	N	N
G1	Different IgG control	Dlg4	UNKNOWN	SYBR	None	36.4311	36.7777	0.300607				TRUE	0.952968	TRUE	3	29	81.9953				N	N	N	N
G2	Different IgG control	Dlg4	UNKNOWN	SYBR	None	36.9336	36.7777	0.300607				TRUE	0.952968	TRUE	3	29	81.8462	64.8445			N	N	N	Y
G3	Different IgG control	Dlg4	UNKNOWN	SYBR	None	36.9683	36.7777	0.300607				TRUE	0.952968	TRUE	3	30	82.1435	65.2923			N	N	N	Y
H1	Different Fxr1 IP	Dlg4	UNKNOWN	SYBR	None	35.2619	34.8638	0.39105				TRUE	0.952968	TRUE	3	28	81.9953				N	N	N	N
H2	Different Fxr1 IP	Dlg4	UNKNOWN	SYBR	None	34.8492	34.8638	0.39105				TRUE	0.952968	TRUE	3	27	81.9953				N	N	N	N
H3	Different Fxr1 IP	Dlg4	UNKNOWN	SYBR	None	34.4802	34.8638	0.39105				TRUE	0.952968	TRUE	3	27	82.1435				N	N	N	N
Sample Name	Target Name	Reporter	Cт	Cт Mean	Cт SD	Automatic Ct Threshold	Ct Threshold	Baseline Start	Baseline End	Tm1	Tm2	Tm3	HIGHSD	NOAMP	EXPFAIL	MTP
Growth IgG control	Dlg4	SYBR	35.2265	35.3075	0.948371	TRUE	0.952968	3	28	81.9953			Y	N	N	N
Growth IgG control	Dlg4	SYBR	36.2938	35.3075	0.948371	TRUE	0.952968	3	29	81.8462			Y	N	N	N
Growth IgG control	Dlg4	SYBR	34.4023	35.3075	0.948371	TRUE	0.952968	3	27	81.9943			Y	N	N	N
Growth Fxr1 IP	Dlg4	SYBR	34.2976	34.0737	0.329338	TRUE	0.952968	3	27	81.8462			N	N	N	N
Growth Fxr1 IP	Dlg4	SYBR	34.228	34.0737	0.329338	TRUE	0.952968	3	27	81.8462			N	N	N	N
Growth Fxr1 IP	Dlg4	SYBR	33.6956	34.0737	0.329338	TRUE	0.952968	3	26	81.9943			N	N	N	N
Different IgG control	Dlg4	SYBR	36.4311	36.7777	0.300607	TRUE	0.952968	3	29	81.9953			N	N	N	N
Different IgG control	Dlg4	SYBR	36.9336	36.7777	0.300607	TRUE	0.952968	3	29	81.8462	64.8445		N	N	N	Y
Different IgG control	Dlg4	SYBR	36.9683	36.7777	0.300607	TRUE	0.952968	3	30	82.1435	65.2923		N	N	N	Y
Different Fxr1 IP	Dlg4	SYBR	35.2619	34.8638	0.39105	TRUE	0.952968	3	28	81.9953			N	N	N	N
Different Fxr1 IP	Dlg4	SYBR	34.8492	34.8638	0.39105	TRUE	0.952968	3	27	81.9953			N	N	N	N
Different Fxr1 IP	Dlg4	SYBR	34.4802	34.8638	0.39105	TRUE	0.952968	3	27	82.1435			N	N	N	N
Sample Name	Cт	control Cт mean	Cт - control Cт mean	1/2^(Cт - control Cт mean)	mean of 1/2^(Cт - control Cт mean) of control	Dlg4 mRNA Level
Growth IgG control	35.2265	35.3075	-0.0810369	1.05778	1.14514	0.92371
Growth IgG control	36.2938	35.3075	0.986289	0.504775	1.14514	0.440797
Growth IgG control	34.4023	35.3075	-0.905252	1.87287	1.14514	1.63549
Growth Fxr1 IP	34.2976	35.3075	-1.0099	2.01377	1.14514	1.75854
Growth Fxr1 IP	34.228	35.3075	-1.07957	2.11341	1.14514	1.84554
Growth Fxr1 IP	33.6956	35.3075	-1.61197	3.05668	1.14514	2.66926
Sample Name	Cт	control Cт mean	Cт - control Cт mean	1/2^(Cт - control Cт mean)	mean of 1/2^(Cт - control Cт mean) of control	Dlg4 mRNA Level
Different IgG control	36.4311	36.7777	-0.34653	1.2715	1.0151	1.25259
Different IgG control	36.9336	36.7777	0.155881	0.897584	1.0151	0.884234
Different IgG control	36.9683	36.7777	0.190648	0.876212	1.0151	0.86318
Different Fxr1 IP	35.2619	36.7777	-1.51578	2.85954	1.0151	2.81701
Different Fxr1 IP	34.8492	36.7777	-1.9285	3.80659	1.0151	3.74997
Different Fxr1 IP	34.4802	36.7777	-2.29748	4.91597	1.0151	4.84285
	Dlg4 mRNA Level (mean of IgG control = 1)
	Growth		Differentiation
	IgG control	Fxr1 IP	IgG control	Fxr1 IP
	0.92371	1.75854	1.25259	2.81701
	0.440797	1.84554	0.884234	3.74997
	1.63549	2.66926	0.86318	4.84285
mean	1	2.09111	1	3.80328
SEM	0.346982	0.290163	0.12644	0.585418

## Sheet: Figure 6a
	μm
	Length		Length		Length
siControl 001	156.99	siDLG4 001	26.648	siFXR1 001	18.505
siControl 002	79.153	siDLG4 002	47.143	siFXR1 002	54.927
siControl 003	80.077	siDLG4 003	53.843	siFXR1 003	37.179
siControl 004	300.588	siDLG4 004	32.852	siFXR1 004	84.323
siControl 005	126.467	siDLG4 005-1	34.459	siFXR1 005	45.34
siControl 006	72.976	siDLG4 005-2	15.823	siFXR1 006	86.766				siCont	siDLG4	siFXR1
siControl 007	140.568	siDLG4 006	28.941	siFXR1 007-1	73.49			mean	148.667	42.6173	48.7333
siControl 008	142.711	siDLG4 007	101.969	siFXR1 007-2	35.827			SEM	22.1543	8.32632	7.96059
siControl 009	100.064	siDLG4 008	41.878	siFXR1 008-1	21.426
siControl 010	141.07			siFXR1 008-2	29.55
siControl 011	301.355
siControl 012	141.98

## Sheet: Figure 6b DLG4 protein
					Day	DLG4	βIII-TUBULIN	DLG4/βIII-TUBULIN	DLG4/βIII-TUBULIN (Day1=1)
					1	435.112	4273.3	0.101821	1
					4	149.121	4961.45	0.0300559	0.295184
					7	1118.29	3672.65	0.304491	2.99045
					11	1532.67	3257.92	0.470444	4.6203
					14	2625.28	1803.64	1.45555	14.2951

## Sheet: Figure 6b Dlg4
Well	Sample Name	Target Name	Task	Reporter	Quencher	Cт	Cт Mean	Cт SD	Automatic Ct Threshold	Ct Threshold	Automatic Baseline	Baseline Start	Baseline End	Tm1
B1	Day 1	Gapdh	UNKNOWN	SYBR	None	19.821	19.8787	0.0581749	TRUE	0.510385	TRUE	3	13	81.2511
B2	Day 1	Gapdh	UNKNOWN	SYBR	None	19.8777	19.8787	0.0581749	TRUE	0.510385	TRUE	3	13	81.1021
B3	Day 1	Gapdh	UNKNOWN	SYBR	None	19.9374	19.8787	0.0581749	TRUE	0.510385	TRUE	3	13	81.2496
B4	Day 1	Dlg4	UNKNOWN	SYBR	None	25.2299	25.2116	0.0353513	TRUE	1.0538	TRUE	3	18	81.9947
B5	Day 1	Dlg4	UNKNOWN	SYBR	None	25.2341	25.2116	0.0353513	TRUE	1.0538	TRUE	3	17	82.1441
B6	Day 1	Dlg4	UNKNOWN	SYBR	None	25.1709	25.2116	0.0353513	TRUE	1.0538	TRUE	3	18	82.1441
C1	Day 4	Gapdh	UNKNOWN	SYBR	None	19.9457	19.9286	0.0365654	TRUE	0.510385	TRUE	3	13	81.2511
C2	Day 4	Gapdh	UNKNOWN	SYBR	None	19.8866	19.9286	0.0365654	TRUE	0.510385	TRUE	3	13	81.1021
C3	Day 4	Gapdh	UNKNOWN	SYBR	None	19.9535	19.9286	0.0365654	TRUE	0.510385	TRUE	3	14	81.2496
C4	Day 4	Dlg4	UNKNOWN	SYBR	None	23.984	23.9827	0.00597044	TRUE	1.0538	TRUE	3	16	81.9947
C5	Day 4	Dlg4	UNKNOWN	SYBR	None	23.9762	23.9827	0.00597044	TRUE	1.0538	TRUE	3	16	82.1441
C6	Day 4	Dlg4	UNKNOWN	SYBR	None	23.9879	23.9827	0.00597044	TRUE	1.0538	TRUE	3	17	82.1441
D1	Day 7	Gapdh	UNKNOWN	SYBR	None	19.7587	19.6992	0.0515391	TRUE	0.510385	TRUE	3	13	81.1021
D2	Day 7	Gapdh	UNKNOWN	SYBR	None	19.6701	19.6992	0.0515391	TRUE	0.510385	TRUE	3	13	81.1021
D3	Day 7	Gapdh	UNKNOWN	SYBR	None	19.6688	19.6992	0.0515391	TRUE	0.510385	TRUE	3	13	81.2496
D4	Day 7	Dlg4	UNKNOWN	SYBR	None	23.9289	23.9248	0.0177811	TRUE	1.0538	TRUE	3	16	81.9947
D5	Day 7	Dlg4	UNKNOWN	SYBR	None	23.9402	23.9248	0.0177811	TRUE	1.0538	TRUE	3	16	82.1441
D6	Day 7	Dlg4	UNKNOWN	SYBR	None	23.9054	23.9248	0.0177811	TRUE	1.0538	TRUE	3	16	82.1441
E1	Day 11	Gapdh	UNKNOWN	SYBR	None	19.1432	19.0821	0.0530198	TRUE	0.510385	TRUE	3	13	81.1021
E2	Day 11	Gapdh	UNKNOWN	SYBR	None	19.0473	19.0821	0.0530198	TRUE	0.510385	TRUE	3	13	81.1021
E3	Day 11	Gapdh	UNKNOWN	SYBR	None	19.0559	19.0821	0.0530198	TRUE	0.510385	TRUE	3	13	81.2496
E4	Day 11	Dlg4	UNKNOWN	SYBR	None	23.268	23.2111	0.0511264	TRUE	1.0538	TRUE	3	16	81.9947
E5	Day 11	Dlg4	UNKNOWN	SYBR	None	23.1689	23.2111	0.0511264	TRUE	1.0538	TRUE	3	16	82.1441
E6	Day 11	Dlg4	UNKNOWN	SYBR	None	23.1964	23.2111	0.0511264	TRUE	1.0538	TRUE	3	16	82.2932
F1	Day 14	Gapdh	UNKNOWN	SYBR	None	19.8343	19.7927	0.0362954	TRUE	0.510385	TRUE	3	13	81.1021
F2	Day 14	Gapdh	UNKNOWN	SYBR	None	19.7764	19.7927	0.0362954	TRUE	0.510385	TRUE	3	13	81.1021
F3	Day 14	Gapdh	UNKNOWN	SYBR	None	19.7675	19.7927	0.0362954	TRUE	0.510385	TRUE	3	13	81.2496
F4	Day 14	Dlg4	UNKNOWN	SYBR	None	24.1068	24.0344	0.0627131	TRUE	1.0538	TRUE	3	17	81.9947
F5	Day 14	Dlg4	UNKNOWN	SYBR	None	23.998	24.0344	0.0627131	TRUE	1.0538	TRUE	3	16	82.2932
F6	Day 14	Dlg4	UNKNOWN	SYBR	None	23.9984	24.0344	0.0627131	TRUE	1.0538	TRUE	3	16	82.2932
Sample Name	Target Name	Cт	Cт Mean	Cт SD	Automatic Ct Threshold	Ct Threshold	Automatic Baseline	Baseline Start	Baseline End	Tm1
Day 1	Gapdh	19.821	19.8787	0.0581749	TRUE	0.510385	TRUE	3	13	81.2511
Day 1	Gapdh	19.8777	19.8787	0.0581749	TRUE	0.510385	TRUE	3	13	81.1021
Day 1	Gapdh	19.9374	19.8787	0.0581749	TRUE	0.510385	TRUE	3	13	81.2496
Day 4	Gapdh	19.9457	19.9286	0.0365654	TRUE	0.510385	TRUE	3	13	81.2511
Day 4	Gapdh	19.8866	19.9286	0.0365654	TRUE	0.510385	TRUE	3	13	81.1021
Day 4	Gapdh	19.9535	19.9286	0.0365654	TRUE	0.510385	TRUE	3	14	81.2496
Day 7	Gapdh	19.7587	19.6992	0.0515391	TRUE	0.510385	TRUE	3	13	81.1021
Day 7	Gapdh	19.6701	19.6992	0.0515391	TRUE	0.510385	TRUE	3	13	81.1021
Day 7	Gapdh	19.6688	19.6992	0.0515391	TRUE	0.510385	TRUE	3	13	81.2496
Day 11	Gapdh	19.1432	19.0821	0.0530198	TRUE	0.510385	TRUE	3	13	81.1021
Day 11	Gapdh	19.0473	19.0821	0.0530198	TRUE	0.510385	TRUE	3	13	81.1021
Day 11	Gapdh	19.0559	19.0821	0.0530198	TRUE	0.510385	TRUE	3	13	81.2496
Day 14	Gapdh	19.8343	19.7927	0.0362954	TRUE	0.510385	TRUE	3	13	81.1021
Day 14	Gapdh	19.7764	19.7927	0.0362954	TRUE	0.510385	TRUE	3	13	81.1021
Day 14	Gapdh	19.7675	19.7927	0.0362954	TRUE	0.510385	TRUE	3	13	81.2496
Day 1	Dlg4	25.2299	25.2116	0.0353513	TRUE	1.0538	TRUE	3	18	81.9947
Day 1	Dlg4	25.2341	25.2116	0.0353513	TRUE	1.0538	TRUE	3	17	82.1441
Day 1	Dlg4	25.1709	25.2116	0.0353513	TRUE	1.0538	TRUE	3	18	82.1441
Day 4	Dlg4	23.984	23.9827	0.00597044	TRUE	1.0538	TRUE	3	16	81.9947
Day 4	Dlg4	23.9762	23.9827	0.00597044	TRUE	1.0538	TRUE	3	16	82.1441
Day 4	Dlg4	23.9879	23.9827	0.00597044	TRUE	1.0538	TRUE	3	17	82.1441
Day 7	Dlg4	23.9289	23.9248	0.0177811	TRUE	1.0538	TRUE	3	16	81.9947
Day 7	Dlg4	23.9402	23.9248	0.0177811	TRUE	1.0538	TRUE	3	16	82.1441
Day 7	Dlg4	23.9054	23.9248	0.0177811	TRUE	1.0538	TRUE	3	16	82.1441
Day 11	Dlg4	23.268	23.2111	0.0511264	TRUE	1.0538	TRUE	3	16	81.9947
Day 11	Dlg4	23.1689	23.2111	0.0511264	TRUE	1.0538	TRUE	3	16	82.1441
Day 11	Dlg4	23.1964	23.2111	0.0511264	TRUE	1.0538	TRUE	3	16	82.2932
Day 14	Dlg4	24.1068	24.0344	0.0627131	TRUE	1.0538	TRUE	3	17	81.9947
Day 14	Dlg4	23.998	24.0344	0.0627131	TRUE	1.0538	TRUE	3	16	82.2932
Day 14	Dlg4	23.9984	24.0344	0.0627131	TRUE	1.0538	TRUE	3	16	82.2932
		Gapdh				Dlg4
Sample Name	Target Name	Cт	Cт Mean	Cт SD		Cт	Cт Mean	Cт SD
Day 1		19.821	19.8787	0.0581749		25.2299	25.2116	0.0353513
Day 1	Gapdh	19.8777	19.8787	0.0581749	Dlg4	25.2341	25.2116	0.0353513
Day 1	Gapdh	19.9374	19.8787	0.0581749	Dlg4	25.1709	25.2116	0.0353513
Day 4	Gapdh	19.9457	19.9286	0.0365654	Dlg4	23.984	23.9827	0.00597044
Day 4	Gapdh	19.8866	19.9286	0.0365654	Dlg4	23.9762	23.9827	0.00597044
Day 4	Gapdh	19.9535	19.9286	0.0365654	Dlg4	23.9879	23.9827	0.00597044
Day 7	Gapdh	19.7587	19.6992	0.0515391	Dlg4	23.9289	23.9248	0.0177811
Day 7	Gapdh	19.6701	19.6992	0.0515391	Dlg4	23.9402	23.9248	0.0177811
Day 7	Gapdh	19.6688	19.6992	0.0515391	Dlg4	23.9054	23.9248	0.0177811
Day 11	Gapdh	19.1432	19.0821	0.0530198	Dlg4	23.268	23.2111	0.0511264
Day 11	Gapdh	19.0473	19.0821	0.0530198	Dlg4	23.1689	23.2111	0.0511264
Day 11	Gapdh	19.0559	19.0821	0.0530198	Dlg4	23.1964	23.2111	0.0511264
Day 14	Gapdh	19.8343	19.7927	0.0362954	Dlg4	24.1068	24.0344	0.0627131
Day 14	Gapdh	19.7764	19.7927	0.0362954	Dlg4	23.998	24.0344	0.0627131
Day 14	Gapdh	19.7675	19.7927	0.0362954	Dlg4	23.9984	24.0344	0.0627131
	Gapdh		Dlg4
Sample Name	Cт	Cт Mean	Cт	ΔCt(Dlg4-Gapdh)	ΔCт Mean	ΔCт SEM	ΔΔ(DIV1-DIV1~18)	2^ΔΔ(DIV1-DIV1~18)	2^ΔΔ(DIV1-DIV1~18) mean	2^ΔΔ(DIV1-DIV1~18) SEM
Day 1	19.821	19.8787	25.2299	5.35118	5.33295	0.0204101	-0.0182336	0.987441	1.0002	0.0142471
Day 1	19.8777	19.8787	25.2341	5.35546	5.33295	0.0204101	-0.0225118	0.984517	1.0002	0.0142471
Day 1	19.9374	19.8787	25.1709	5.2922	5.33295	0.0204101	0.0407454	1.02865	1.0002	0.0142471
Day 4	19.9457	19.9286	23.984	4.0554	4.05411	0.00344704	1.27755	2.42426	2.42645	0.00580121
Day 4	19.8866	19.9286	23.9762	4.0476	4.05411	0.00344704	1.28535	2.4374	2.42645	0.00580121
Day 4	19.9535	19.9286	23.9879	4.05933	4.05411	0.00344704	1.27362	2.41767	2.42645	0.00580121
Day 7	19.7587	19.6992	23.9289	4.22973	4.22565	0.0102659	1.10322	2.14834	2.15453	0.0153617
Day 7	19.6701	19.6992	23.9402	4.24103	4.22565	0.0102659	1.09192	2.13157	2.15453	0.0153617
Day 7	19.6688	19.6992	23.9054	4.20618	4.22565	0.0102659	1.12677	2.18369	2.15453	0.0153617
Day 11	19.1432	19.0821	23.268	4.18582	4.12896	0.0295178	1.14713	2.21473	2.30472	0.0468165
Day 11	19.0473	19.0821	23.1689	4.08678	4.12896	0.0295178	1.24617	2.37211	2.30472	0.0468165
Day 11	19.0559	19.0821	23.1964	4.11428	4.12896	0.0295178	1.21866	2.32731	2.30472	0.0468165
Day 14	19.8343	19.7927	24.1068	4.31408	4.24166	0.0362074	1.01887	2.02633	2.13197	0.0528185
Day 14	19.7764	19.7927	23.998	4.20523	4.24166	0.0362074	1.12772	2.18514	2.13197	0.0528185
Day 14	19.7675	19.7927	23.9984	4.20568	4.24166	0.0362074	1.12726	2.18444	2.13197	0.0528185
	Dlg4 mRNA level (mean of Day 1 = 1)
	Day 1	Day 4	Day 7	Day 11	Day 14
	0.987441	2.42426	2.14834	2.21473	2.02633
	0.984517	2.4374	2.13157	2.37211	2.18514
	1.02865	2.41767	2.18369	2.32731	2.18444
mean	1.0002	2.42645	2.15453	2.30472	2.13197
SEM	0.0142471	0.00580121	0.0153617	0.0468165	0.0528185

[truncated: 26 more sheets: Figure 6b Fxr1, Figure 6c DLG4 protein, Figure 6c Dlg4, Figure 6c Fxr1, Suppl. fig. 2 Dlg4, Suppl. fig. 2 Fxr1, Suppl. fig. 2 Fmr1, Suppl. fig. 2 Prnp, Suppl. fig. 2 Atf4, Suppl. fig. 4 siPrnp ubiquitin, Suppl. fig. 4 siPrnp proteasome, Suppl. fig. 4 siATF4 ubiquitin, Suppl. fig. 4 siATF4 proteasome, Suppl. fig. 5b 24h, Suppl. fig. 5b 48h, Suppl. fig. 5c, Suppl. fig. 6 ubiquitinated, Suppl. fig. 6 proteasome, Suppl. fig. 7a Naive ubiquitin, Suppl. fig. 7a Naive proteasome …]
